# Supplementary material for: Encapsulation and Biological Activity of Hesperetin Derivatives with HP-β-CD
Source: Molecules. 2023 Sep 30;28(19):6893. doi: 10.3390/molecules28196893 (PMC10574185; doi:10.3390/molecules28196893)
Supplement: Supplementary file 1 [file molecules-28-06893-s001.zip]

Archive with 1 entries (1 files):
- molecules-2611219-supplementary.pdf
